# Supplementary material for: Semi-automated quantification of living cells with internalized nanostructures
Source: J Nanobiotechnology. 2016 Jan 15;14:4. doi: 10.1186/s12951-015-0153-x (PMC4714438; doi:10.1186/s12951-015-0153-x)
Supplement: Supplementary file 10 — 10.1186/s12951-015-0153-x Object detection parameters. [file 12951_2015_153_MOESM10_ESM.xlsx]

## Sheet: Sheet1
Primary channel ID
The identifier of the channel as specified in the meta-data. For now this information is extracted from the filename and depends on how the naming-schema interprets the filename, e.g. a filename with the token __Crfp__ corresponds to the channel ID rfp in our demo data
Gray-value normalization
Microscope CCD cameras acquire images in 8, 12 or 16 bit corresponding to 256, 4096, or 65536 gray values. 12 bit images are in fact also saved as 16 bit images. Our image processing requires 8 bit (256 gray values) input images, which was sufficient for the methods presented here. 16 bit (and 12 bit) images will be converted to 8 bit by linear range mapping with the values below (in that case va…
Min.
Lower range value. (The value in the 16 bit image which corresponds to 0 in the 8 bit image).
Max.
Higher range value (The value in the 16 bit image which corresponds to 255 in the 8 bit image).
Z-stacks
In case z-stacks have been acquired the 3D data has to be converted to 2D before object detection. Either a z-slice can be selected or a projection is computed on the z-stack.
Z-slice selection
One slice of the z-stack will be selected.
Slice
The selected z-stack slice.
Z-slice projection
Compute a projection of the z-stack.
Method
Computation method, either average intensity or maximum intensity projection. The projection can be computed from a subset of the z-stack, which is specified below:
Begin
Lowest slice to be included (smallest number).
End
Highest slice to be included (highest number).
Step
Step-size.
Examples for z-stack with 10 slices:
· Begin=3, End=10, Step=1 -> z-slices 3-10 are projected
· Begin=1, End=10, Step=2 -> z-slices 1,3,5,7,9 are projected
· Begin=2, End=8, Step=3 -> z-slices 2,5,8 are projected
Z-slice flat-field correction
Select a directory to search for the correction images. Specify the full path to the correction images as
<directory-path>/<plate-id>.tif.
Note that only tif images are supported.
Median radius
Intensity of the image smoothing before object detection by a median filter (radius size in pixel). Note: Filtered image is used for object detection only (no influence on feature extraction, but shape features might be affected).
(parameter scales directly with lens magnification)
Local adaptive threshold
Performs object detection based on local adaptive thresholding. A background map of the input image is computed based on the Window size (moving average window). Image pixels higher above the background map than Min. contrast are considered foreground, all other pixels background.
Window size
Width of the moving average window in pixel (window is squared).
(parameter scales directly with lens magnification)
Min. contrast
Pixel intensity above the background. Note: Small values might increase artifacts (small objects from high noise levels) and slow down computation; high values might lead to incorrect contours.
Local adaptive threshold 2
Optional second local adaptive threshold to overcome the problem of incorrect object contours when very bright and very dark objects are in close spatial proximity.
Window size
Recommended are 4-11x higher values then above.
Min. contrast
Recommended are 3-4x higher values than above.
Split & merge by shape
Optional correction of under-segmentation by a split and merge approach. Objects in close spatial proximity might not be separated (under-segmentation). Based on the shape information (distance transform) objects are split by the watershed algorithm, which often yields over-segmentation. Object candidates are probed for merging by their size and circularity (rounder objects above a size threshold…
Gauss radius
Size of the Gauss filter for smoothing the distance transformed image.
(parameter scales directly with lens magnification)
Min. seed distance
Minimal allowed distance in pixel between objects (seed distance for watershed).
(parameter scales directly with lens magnification)
Object size threshold
Minimal size (pixel) of a split object.
(parameter scales square with lens magnification)
Object filter
Optional object filtering based on size and intensity. To specify a lower of upper bound only enter the value -1.
Min. object size
All objects below that size (pixel) are removed.
(parameter scales square with lens magnification)
Max. object size
All objects above that size (pixel) are removed.
(parameter scales square with lens magnification)
Min. average intensity
All objects below that average intensity (8bit gray values) are removed.
Max. average intensity
All objects above that average intensity (8bit gray values) are removed.
Primary channel settings
Primary channel ID Hoechst
Gray-value normalization Min. 0 Max. 2500
Z-slice selection Slice 1
Primary segmentation plugins Local adaptive threshold w/ split&merge
Local adaptive threshold w/ split&merge primary
Local adaptive threshold Median radius 2 Window size 17 Min. contrast 3
Fill holes ✔ Remove border objects ✔
Split & merge by shape ✔
Gauss radius 2 Min. seed distance 9 Object size threshold 30
Object filter ✔
Min. object size 16 Max. object size -1
Min. average intensity -1 Max. average intensity -1
Secondary Channel
Parameters for an additional (secondary) channel are defined here. Based on object detection results of the primary channel regions can be defined and modified. Every secondary object can have multiple regions from which features are extracted and classification is performed. Each secondary object is associated to exactly one object in the primary channel.
Parameters
Secondary channel ID
The secondary channel Id. See primary channel ID.
16 to 8 bit conversion
See 16 to 8 bit conversion of the primary channel.
Gray-value normalization
Microscope CCD cameras acquire images in 8, 12 or 16 bit corresponding to 256, 4096, or 65536 gray values. 12 bit images are in fact also saved as 16 bit images. Our image processing requires 8 bit (256 gray values) input images, which was sufficient for the methods presented here. 16 bit (and 12 bit) images will be converted to 8 bit by linear range mapping with the values below (in that case va…
Min.
Lower range value. (The value in the 16 bit image which corresponds to 0 in the 8 bit image).
Max.
Higher range value (The value in the 16 bit image which corresponds to 255 in the 8 bit image).
Channel registration
Registration problems can be corrected by shifting the secondary relative to the primary channel. The image size is reduced to the overlapping region (absolute values of Shift X in width and Shift Y in height). The shift might vary dependent of filters and lenses used at the microscope.
Shift X
Pixel shift in x-direction.
Shift Y
Pixel shift in y-direction.
Z-stacks
In case z-stacks have been acquired the 3D data has to be converted to 2D before object detection. Either a z-slice can be selected or a projection is computed on the z-stack.
Z-slice selection
See z-slice selection of the primary channel.
Z-slice projection
See z-slice projection of the primary channel.
Flat-field correction
See Flat-field correction of the primary channel.
Region definition
Multiple secondary regions per object can be defined from which features are extracted independently. All parameters scale directly with lens magnification.
Expanded
Enlarged version of primary regions.
Expansion size
Pixel increase of the primary region (unchanged for the values ≡ 0).
Inside
Shrinked version of primary regions.
Shrinking size
Pixel decrease of the primary region (unchanged for the values ≡ 0).
Outside
Area outside of the primary regions.
Expansion size
Pixel increase of the primary region (areas are only computed for the values > 0).
Separation size
Pixel distance between primary and outside region (areas are only computed if separation size < expansion size).
Rim
Area around the contour of the primary regions.
Expansion size
Pixel increase of the primary region (areas are only computed if expansion or shrinking size > 0).
Shrinking size
Pixel decrease of the primary region (areas are only computed if expansion or shrinking size > 0).
Secondary channel settings (applies to analysis with HCT 116 cells)
Secondary channel ID pHrodo
Gray-value normalization Min. 100 Max. 800
Channel registration Shift X 0 Shift Y 0
Z-slice selection Slice 1
Secondary segmentation plugins Expanded region from primary
Ring around primary region outside
Expansion size 5 Separation size 1
Plugin dependencies – Primary segmentation primary
Expanded region from primary expanded
Expansion size 3
Plugin dependencies – Primary segmentation primary
