# Supplementary material for: Semi-automated quantification of living cells with internalized nanostructures
Source: J Nanobiotechnology. 2016 Jan 15;14:4. doi: 10.1186/s12951-015-0153-x (PMC4714438; doi:10.1186/s12951-015-0153-x)
Supplement: Supplementary file 11 — 10.1186/s12951-015-0153-x Feature types available in CecogAnalyzer. [file 12951_2015_153_MOESM11_ESM.xlsx]

## Sheet: Sheet1
Basic shape
Basic features are characterizing the shape of an object such as the circularity and the geometry.
Basic intensity features
Basic intensity features are simple statistics on the original gray value distribution of an object. In contrast to texture features basic intensity features cannot describe substructures and repeated subpatterns of the object.
Haralick features
Haralick features characterize the texture of objects by means of the joint distribution of pixel value combinations. In histograms, one tries to analyze the frequency of certain gray level values in an image. The inconvenience of this representation is that the spatial distribution of these values is completely lost. One method to address this is to record combinations of pixel values at a certa…
Statistical geometric features
Statistical geometric features (or Level set features) are shape features for different level sets (i.e. results of different thresholds) and, as such, texture features. For each of the following features, a distribution of values is calculated according to the set of thresholds. For each of these distributions, the maximal feature value, the average feature value, the sample mean and the sample …
Convex hull features
The convex hull of an object X is the smallest convex set containing X. Important features can be derived from the convex hull. These feature help to find binuclear cell nuclei for instance. A perfect binuclear cell should have two concavities of more or less the same area. A trinuclear cell will have three concavities of similar size, if the three nuclei are positioned on the corners of a triang…
Distance map features
Let D be the distance map of set X (binary image), i.e. D(x) is the distance of pixel x to the nearest pixel y in X. If the object corresponds to an ellipse, one can expect one prominent maximum in the distance function. If it could be decomposed into two overlapping ellipses, where each of these ellipses are well recognizable, on would expect two prominent maxima. Actually, if the basic shapes a…
Granulometry features
Granulometry allows one to study the size distribution of objects in an image. For this, the image is successively simplified by operators which remove all (bright or dark) structures up to a certain size. A record is kept of how much is removed from the image with each filtering step, leading to a distribution of measurements, which can be seen as size dependent texture or shape descriptors.
Moments
Moments and derived features have been initially defined to characterize distributions of values (like histograms), but they can also be used as shape or texture descriptors.
